# Supplementary material for: Complexity, connectivity, and duplicability as barriers to lateral gene transfer
Source: Genome Biol. 2007 Aug 2;8(8):R156. doi: 10.1186/gb-2007-8-8-r156 (PMC2374987; doi:10.1186/gb-2007-8-8-r156)
Supplement: Additional data file 1 — Genomes used for phylogenetic discordance analysis. [file gb-2007-8-8-r156-S1.txt]

Acidobacterium sp. Ellin345 
Acinetobacter sp. ADP1 
Aeropyrum pernix K1 
Agrobacterium tumefaciens C58 Cereon 
Agrobacterium tumefaciens C58 UWash 
Anabaena variabilis ATCC 29413 
Anaeromyxobacter dehalogenans 2CP-C 
Anaplasma marginale St. Maries 
Anaplasma phagocytophilum HZ 
Aquifex aeolicus VF5 
Arabidopsis thaliana Columbia 
Archaeoglobus fulgidus VC-16 
Aspergillus fumigatus Af293 
Azoarcus sp. EbN1 
Bacillus anthracis Ames 
Bacillus anthracis Ames 0581 
Bacillus anthracis Sterne 
Bacillus cereus ATCC 10987 
Bacillus cereus ATCC 14579 
Bacillus cereus E33L ZK 
Bacillus clausii KSM-K16 
Bacillus halodurans C-125 
Bacillus licheniformis ATCC 14580 
Bacillus licheniformis DSM 13 
Bacillus subtilis 168 
Bacillus thuringiensis konkukian 97-27 
Bacteroides fragilis NCTC 9343 
Bacteroides fragilis YCH46 
Bacteroides thetaiotaomicron VPI-5482 
Bartonella henselae Houston-1 
Bartonella quintana Toulouse 
Baumannia cicadellinicola Homalodisca coagulata 
Bdellovibrio bacteriovorus HD100 
Bifidobacterium longum NCC2705 
Blochmannia floridanus 
Blochmannia pennsylvanicus BPEN 
Bordetella bronchiseptica RB50 
Bordetella parapertussis 12822 
Bordetella pertussis Tohama I 
Borrelia burgdorferi B31 
Borrelia garinii PBi 
Bradyrhizobium japonicum USDA110 
Brucella abortus biovar 1 str. 9-941 
Brucella melitensis 16M 
Brucella melitensis Abortus 
Brucella suis 1330 
Buchnera aphidicola str. APS 
Buchnera aphidicola str. Bp 
Buchnera aphidicola str. Sg 
Burkholderia mallei ATCC 23344 
Burkholderia pseudomallei 1710b 
Burkholderia pseudomallei K96243 
Burkholderia sp. 383 
Burkholderia thailandensis E264 
Burkholderia xenovorans LB400 
Campylobacter jejuni NCTC11168 
Campylobacter jejuni RM1221 
Candida glabrata CBS138 
Carboxydothermus hydrogenoformans Z-2901 
Caulobacter crescentus CB15 
Chlamydia muridarum MoPn 
Chlamydia trachomatis A/HAR-13 
Chlamydia trachomatis D/UW-3/CX 
Chlamydophila abortus S26/3 
Chlamydophila caviae GPIC 
Chlamydophila felis Fe_C-56 
Chlamydophila pneumoniae AR39 
Chlamydophila pneumoniae CWL029 
Chlamydophila pneumoniae J138 
Chlamydophila pneumoniae TW-183 
Chlorobium chlorochromatii CaD3 
Chlorobium tepidum TLS 
Chromobacterium violaceum ATCC 12472 
Chromohalobacter salexigens DSM 3043 
Clostridium acetobutylicum ATCC824 
Clostridium perfringens 13 
Clostridium tetani E88 
Colwellia psychrerythraea 34H 
Corynebacterium diphtheriae gravis NCTC13129 
Corynebacterium efficiens YS-314 
Corynebacterium glutamicum ATCC 13032 Bielefeld 
Corynebacterium glutamicum ATCC 13032 Kitasato 
Corynebacterium jeikeium K411 
Coxiella burnetii RSA 493 
Cryptococcus neoformans JEC21 
Debaryomyces hansenii CBS767 
Dechloromonas aromatica RCB 
Dehalococcoides ethenogenes 195 
Dehalococcoides sp. CBDB1 
Deinococcus geothermalis DSM 11300 
Deinococcus radiodurans R1 
Desulfitobacterium hafniense Y51 
Desulfotalea psychrophila LSv54 
Desulfovibrio desulfuricans G20 
Desulfovibrio vulgaris subsp. vulgaris str. Hildenborough 
Ehrlichia canis Jake 
Ehrlichia chaffeensis Arkansas 
Ehrlichia ruminantium Gardel 
Ehrlichia ruminantium Welgevonden 
Ehrlichia ruminantium Welgevonden 
Encephalitozoon cuniculi GB-M1 
Enterococcus faecalis V583 
Eremothecium gossypii _ 
Erwinia carotovora subsp. atroseptica SCRI1043 
Erythrobacter litoralis HTCC2594 
Escherichia coli CFT073 
Escherichia coli K12 MG1655 
Escherichia coli O157:H7 
Escherichia coli O157:H7 EDL933 
Escherichia coli UTI89 
Escherichia coli W3110 
Francisella tularensis holarctica 
Francisella tularensis subsp. tularensis SCHU S4 
Frankia sp. CcI3 
Fusobacterium nucleatum subsp. nucleatum ATCC 25586 
Geobacillus kaustophilus HTA426 
Geobacter metallireducens GS-15 
Geobacter sulfurreducens PCA 
Gloeobacter violaceus PCC 7421 
Gluconobacter oxydans 621H 
Haemophilus ducreyi 35000HP 
Haemophilus influenzae 86-028NP 
Haemophilus influenzae Rd KW20 
Hahella chejuensis KCTC 2396 
Haloarcula marismortui ATCC 43049 
Halobacterium salinarum NRC-1 
Helicobacter hepaticus ATCC 51449 
Helicobacter pylori 26695 
Helicobacter pylori J99 
Idiomarina loihiensis L2TR 
Jannaschia sp. CCS1 
Kluyveromyces lactis NRRL_Y-1140 
Lactobacillus acidophilus NCFM 
Lactobacillus johnsonii NCC 533 
Lactobacillus plantarum WCFS1 
Lactobacillus sakei 23K 
Lactobacillus salivarius UCC118 
Lactococcus lactis subsp. lactis IL1403 
Lawsonia intracellularis PHE MN1 00 
Legionella pneumophila Lens 
Legionella pneumophila Paris 
Legionella pneumophila Philadelphia 1 
Leifsonia xyli subsp. xyli str. CTCB07 
Leptospira interrogans serovar Copenhageni str. Fiocruz L1-130 
Leptospira interrogans serovar lai strain 56601 
Listeria innocua Clip11262 
Listeria monocytogenes 4b F2365 
Listeria monocytogenes EGD-e 
Magnetospirillum magneticum AMB-1 
Mannheimia succiniciproducens MBEL55E 
Mesoplasma florum L1 
Mesorhizobium loti MAFF303099 
Methanocaldococcus jannaschii DSM 2661 
Methanococcoides burtonii DSM 6242 
Methanococcus maripaludis S2 
Methanopyrus kandleri AV19 
Methanosarcina acetivorans C2A 
Methanosarcina barkeri fusaro 
Methanosarcina mazei Goe1 
Methanosphaera stadtmanae DSM 3091 
Methanospirillum hungatei JF-1 
Methanothermobacter thermautotrophicus delta H 
Methylobacillus flagellatus KT 
Methylococcus capsulatus Bath 
Moorella thermoacetica ATCC 39073 
Mycobacterium avium subsp. paratuberculosis k10 
Mycobacterium bovis subsp. bovis AF2122/97 
Mycobacterium leprae TN 
Mycobacterium tuberculosis CDC1551 
Mycobacterium tuberculosis H37Rv 
Mycoplasma capricolum ATCC 27323 
Mycoplasma gallisepticum R 
Mycoplasma genitalium G37 
Mycoplasma hyopneumoniae 232x 
Mycoplasma hyopneumoniae 7448 
Mycoplasma hyopneumoniae J 
Mycoplasma mobile 163K 
Mycoplasma mycoides subsp. mycoides SC PG1 
Mycoplasma penetrans HF-2 
Mycoplasma pneumoniae M129 
Mycoplasma pulmonis UAB CTIP 
Mycoplasma synoviae 53 
Nanoarchaeum equitans Kin4-M 
Natronomonas pharaonis DSM 2160 
Neisseria gonorrhoeae FA 1090 
Neisseria meningitidis serogroup A strain Z2491 
Neisseria meningitidis serogroup B strain MC58 
Neorickettsia sennetsu Miyayama 
Nitrobacter hamburgensis X14 
Nitrobacter winogradskyi Nb-255 
Nitrosococcus oceani ATCC 19707 
Nitrosomonas europaea ATCC 19718 
Nitrosospira multiformis ATCC 25196 
Nocardia farcinica IFM 10152 
Nostoc sp. PCC 7120 
Novosphingobium aromaticivorans DSM 12444 
Oceanobacillus iheyensis - 
Parachlamydia sp. UWE25 
Pasteurella multocida PM70 
Pelagibacter ubique HTCC1062 
Pelobacter carbinolicus DSM 2380 
Pelodictyon luteolum DSM 273 
Photobacterium profundum SS9 
Photorhabdus luminescens subsp. laumondii TTO1 
Phytoplasma asteris AYWB 
Phytoplasma asteris Onion Yellows OY-M 
Picrophilus torridus DSM 9790 
Plasmodium falciparum 3D7 
Polaromonas sp. JS666 
Porphyromonas gingivalis W83 
Prochlorococcus marinus MIT 9312 
Prochlorococcus marinus MIT 9313 
Prochlorococcus marinus NATL2A 
Prochlorococcus marinus subsp. marinus str. CCMP1375 
Prochlorococcus marinus subsp. pastoris str. CCMP1378 
Propionibacterium acnes KPA171202 
Pseudoalteromonas haloplanktis TAC125 
Pseudomonas aeruginosa PA01 
Pseudomonas fluorescens Pf-5 
Pseudomonas fluorescens PfO-1 
Pseudomonas putida KT2440 
Pseudomonas syringae pv. phaseolicola str. 1448A 
Pseudomonas syringae pv. syringae str. B728a 
Pseudomonas syringae pv. tomato str. DC3000 
Psychrobacter arcticum 273-4 
Psychrobacter cryohalolentis K5 
Pyrobaculum aerophilum IM2 
Pyrococcus abyssi GE5 
Pyrococcus furiosus DSM 3638 
Pyrococcus horikoshii OT3 
Ralstonia eutropha JMP134 
Ralstonia metallidurans CH34 
Ralstonia solanacearum GMI1000 
Rhizobium etli CFN_42 
Rhodobacter sphaeroides 2.4.1 
Rhodoferax ferrireducens DSM 15236 
Rhodopirellula baltica SH1 
Rhodopseudomonas palustris BisB18 
Rhodopseudomonas palustris BisB5 
Rhodopseudomonas palustris CGA009 
Rhodopseudomonas palustris HaA2 
Rhodospirillum rubrum ATCC 11170 
Rickettsia bellii RML369-C 
Rickettsia conorii Malish 7 
Rickettsia felis URRWXCal2 
Rickettsia prowazekii Madrid E 
Rickettsia typhi wilmington 
Saccharomyces cerevisiae S288C 
Saccharophagus degradans Feb-40 
Salinibacter ruber DSM 13855 
Salmonella enterica serovar Choleraesuis strain SC-B67 
Salmonella enterica serovar Paratyphi A strain ATCC 9150 
Salmonella enterica serovar Typhi strain CT18 
Salmonella enterica serovar Typhi strain Ty2 
Salmonella enterica serovar Typhimurium strain LT2 SGSC1412 
Schizosaccharomyces pombe 972h- 
Shewanella denitrificans OS217 
Shewanella oneidensis MR-1 
Shigella boydii Sb227 
Shigella dysenteriae Sd197 
Shigella flexneri 2a str. 2457T 
Shigella flexneri 2a str. 301 
Shigella sonnei Ss046 
Silicibacter pomeroyi DSS-3 
Sinorhizobium meliloti 1021 
Sodalis glossinidius morsitans 
Staphylococcus aureus MW2 
Staphylococcus aureus Mu50 
Staphylococcus aureus N315 
Staphylococcus aureus RF122 
Staphylococcus aureus aureus NCTC 8325 
Staphylococcus aureus aureus USA 300 
Staphylococcus aureus subsp. aureus COL 
Staphylococcus aureus subsp. aureus MRSA252 
Staphylococcus aureus subsp. aureus MSSA476 
Staphylococcus epidermidis ATCC 12228 
Staphylococcus epidermidis RP62A 
Staphylococcus haemolyticus JCSC1435 
Staphylococcus saprophyticus subsp. saprophyticus ATCC 15305 
Streptococcus agalactiae 2603V/R 
Streptococcus agalactiae A909 
Streptococcus agalactiae NEM316 
Streptococcus mutans UA159 
Streptococcus pneumoniae R6 
Streptococcus pneumoniae TIGR4 
Streptococcus pyogenes MGAS 10270 
Streptococcus pyogenes MGAS10394 
Streptococcus pyogenes MGAS10750 
Streptococcus pyogenes MGAS2096 
Streptococcus pyogenes MGAS315 
Streptococcus pyogenes MGAS5005 
Streptococcus pyogenes MGAS6180 
Streptococcus pyogenes MGAS8232 
Streptococcus pyogenes MGAS9429 
Streptococcus pyogenes SSI-1 
Streptococcus pyogenes strain SF370 serotype M1 
Streptococcus thermophilus CNRZ1066 
Streptococcus thermophilus LMG 18311 
Streptomyces avermitilis MA-4680 
Streptomyces coelicolor A3
Sulfolobus acidocaldarius DSM 639 
Sulfolobus solfataricus P2 
Sulfolobus tokodaii 7 
Symbiobacterium thermophilum IAM14863 
Synechococcus elongatus PCC6301 
Synechococcus elongatus PCC7942 
Synechococcus sp. CC9605 
Synechococcus sp. CC9902 
Synechococcus sp. WH8102 
Synechococcus sp. JA-3-3Ab 
Synechococcus sp. JA-3-3B 
Synechocystis sp. PCC6803 
Syntrophus aciditrophicus SB 
Thermoanaerobacter tengcongensis MB4T 
Thermobifida fusca YX 
Thermococcus kodakaraensis KOD1 
Thermoplasma acidophilum DSM 1728 
Thermoplasma volcanium GSS1 
Thermosynechococcus elongatus BP-1 
Thermotoga maritima MSB8 
Thermus thermophilus HB27 
Thermus thermophilus HB8 
Thiobacillus denitrificans ATCC 25259 
Thiomicrospira crunogena XCL-2 
Thiomicrospira denitrificans ATCC 33889 
Treponema denticola ATCC 35405 
Treponema pallidum Nichols 
Tropheryma whipplei TW08/27 
Tropheryma whipplei Twist 
Ureaplasma urealyticum parvum 
Vibrio cholerae N16961 
Vibrio fischeri ES114 
Vibrio parahaemolyticus RIMD 2210633 
Vibrio vulnificus CMCP6 
Vibrio vulnificus YJ016 
Wigglesworthia glossinidia str. Gb 
Wolbachia pipientis wMel 
Wolbachia sp. TRS 
Wolinella succinogenes DSMZ 1740 
Xanthomonas axonopodis pv. citri str. 306 
Xanthomonas campestris pv. campestris str. 8004 
Xanthomonas campestris pv. campestris str. ATCC 33913 
Xanthomonas campestris pv. vesicatoria str. 85-10 
Xanthomonas oryzae KACC10331 
Xylella fastidiosa 9a5c 
Xylella fastidiosa Temecula1 
Yarrowia lipolytica CLIB99 
Yersinia pestis CO92 
Yersinia pestis KIM 
Yersinia pestis Medievalis 91001 
Yersinia pseudotuberculosis IP32953 
Zymomonas mobilis subsp. mobilis ZM4 (Zymomonas_mobilis_ZM4)
